# Supplementary material for: Preferred music-listening level in musicians and non-musicians
Source: PLoS One. 2022 Dec 21;17(12):e0278845. doi: 10.1371/journal.pone.0278845 (PMC9770423; doi:10.1371/journal.pone.0278845)
Supplement: S2 Table — (XLSX) [file pone.0278845.s002.xlsx]

## Sheet: PTA
SubjID	SubjGroup	Age	Gender	PTA	Freq	Thr
1	Non-Musician	33	F	Left	0.25	5
1	Non-Musician	33	F	Right	0.25	5
1	Non-Musician	33	F	Left	0.5	5
1	Non-Musician	33	F	Right	0.5	5
1	Non-Musician	33	F	Left	1	0
1	Non-Musician	33	F	Right	1	5
1	Non-Musician	33	F	Left	2	0
1	Non-Musician	33	F	Right	2	5
1	Non-Musician	33	F	Left	4	0
1	Non-Musician	33	F	Right	4	5
1	Non-Musician	33	F	Left	8	0
1	Non-Musician	33	F	Right	8	5
2	Musician	32	M	Left	0.25	0
2	Musician	32	M	Right	0.25	5
2	Musician	32	M	Left	0.5	0
2	Musician	32	M	Right	0.5	-5
2	Musician	32	M	Left	1	0
2	Musician	32	M	Right	1	0
2	Musician	32	M	Left	2	5
2	Musician	32	M	Right	2	-5
2	Musician	32	M	Left	4	5
2	Musician	32	M	Right	4	0
2	Musician	32	M	Left	8	5
2	Musician	32	M	Right	8	0
3	Non-Musician	32	F	Left	0.25	10
3	Non-Musician	32	F	Right	0.25	10
3	Non-Musician	32	F	Left	0.5	15
3	Non-Musician	32	F	Right	0.5	15
3	Non-Musician	32	F	Left	1	5
3	Non-Musician	32	F	Right	1	10
3	Non-Musician	32	F	Left	2	5
3	Non-Musician	32	F	Right	2	5
3	Non-Musician	32	F	Left	4	5
3	Non-Musician	32	F	Right	4	-5
3	Non-Musician	32	F	Left	8	15
3	Non-Musician	32	F	Right	8	10
4	Non-Musician	26	F	Left	0.25	5
4	Non-Musician	26	F	Right	0.25	5
4	Non-Musician	26	F	Left	0.5	5
4	Non-Musician	26	F	Right	0.5	5
4	Non-Musician	26	F	Left	1	0
4	Non-Musician	26	F	Right	1	5
4	Non-Musician	26	F	Left	2	5
4	Non-Musician	26	F	Right	2	0
4	Non-Musician	26	F	Left	4	-5
4	Non-Musician	26	F	Right	4	-5
4	Non-Musician	26	F	Left	8	5
4	Non-Musician	26	F	Right	8	-5
5	Non-Musician	22	F	Left	0.25	0
5	Non-Musician	22	F	Right	0.25	0
5	Non-Musician	22	F	Left	0.5	0
5	Non-Musician	22	F	Right	0.5	0
5	Non-Musician	22	F	Left	1	0
5	Non-Musician	22	F	Right	1	0
5	Non-Musician	22	F	Left	2	10
5	Non-Musician	22	F	Right	2	5
5	Non-Musician	22	F	Left	4	10
5	Non-Musician	22	F	Right	4	10
5	Non-Musician	22	F	Left	8	5
5	Non-Musician	22	F	Right	8	5
6	Non-Musician	25	F	Left	0.25	15
6	Non-Musician	25	F	Right	0.25	15
6	Non-Musician	25	F	Left	0.5	15
6	Non-Musician	25	F	Right	0.5	15
6	Non-Musician	25	F	Left	1	0
6	Non-Musician	25	F	Right	1	5
6	Non-Musician	25	F	Left	2	5
6	Non-Musician	25	F	Right	2	5
6	Non-Musician	25	F	Left	4	5
6	Non-Musician	25	F	Right	4	5
6	Non-Musician	25	F	Left	8	5
6	Non-Musician	25	F	Right	8	5
7	Musician	30	M	Left	0.25	0
7	Musician	30	M	Right	0.25	10
7	Musician	30	M	Left	0.5	0
7	Musician	30	M	Right	0.5	-5
7	Musician	30	M	Left	1	5
7	Musician	30	M	Right	1	0
7	Musician	30	M	Left	2	5
7	Musician	30	M	Right	2	0
7	Musician	30	M	Left	4	5
7	Musician	30	M	Right	4	5
7	Musician	30	M	Left	8	0
7	Musician	30	M	Right	8	5
8	Musician	34	M	Left	0.25	0
8	Musician	34	M	Right	0.25	0
8	Musician	34	M	Left	0.5	-5
8	Musician	34	M	Right	0.5	0
8	Musician	34	M	Left	1	0
8	Musician	34	M	Right	1	-5
8	Musician	34	M	Left	2	0
8	Musician	34	M	Right	2	-5
8	Musician	34	M	Left	4	5
8	Musician	34	M	Right	4	-5
8	Musician	34	M	Left	8	15
8	Musician	34	M	Right	8	10
9	Non-Musician	30	M	Left	0.25	-5
9	Non-Musician	30	M	Right	0.25	0
9	Non-Musician	30	M	Left	0.5	-5
9	Non-Musician	30	M	Right	0.5	0
9	Non-Musician	30	M	Left	1	5
9	Non-Musician	30	M	Right	1	5
9	Non-Musician	30	M	Left	2	5
9	Non-Musician	30	M	Right	2	5
9	Non-Musician	30	M	Left	4	15
9	Non-Musician	30	M	Right	4	15
9	Non-Musician	30	M	Left	8	5
9	Non-Musician	30	M	Right	8	5
10	Musician	31	M	Left	0.25	0
10	Musician	31	M	Right	0.25	5
10	Musician	31	M	Left	0.5	-5
10	Musician	31	M	Right	0.5	-5
10	Musician	31	M	Left	1	0
10	Musician	31	M	Right	1	5
10	Musician	31	M	Left	2	5
10	Musician	31	M	Right	2	10
10	Musician	31	M	Left	4	5
10	Musician	31	M	Right	4	10
10	Musician	31	M	Left	8	15
10	Musician	31	M	Right	8	15
11	Non-Musician	27	M	Left	0.25	10
11	Non-Musician	27	M	Right	0.25	10
11	Non-Musician	27	M	Left	0.5	10
11	Non-Musician	27	M	Right	0.5	10
11	Non-Musician	27	M	Left	1	5
11	Non-Musician	27	M	Right	1	5
11	Non-Musician	27	M	Left	2	0
11	Non-Musician	27	M	Right	2	0
11	Non-Musician	27	M	Left	4	10
11	Non-Musician	27	M	Right	4	0
11	Non-Musician	27	M	Left	8	10
11	Non-Musician	27	M	Right	8	0
12	Non-Musician	33	F	Left	0.25	0
12	Non-Musician	33	F	Right	0.25	10
12	Non-Musician	33	F	Left	0.5	0
12	Non-Musician	33	F	Right	0.5	5
12	Non-Musician	33	F	Left	1	0
12	Non-Musician	33	F	Right	1	5
12	Non-Musician	33	F	Left	2	-5
12	Non-Musician	33	F	Right	2	-5
12	Non-Musician	33	F	Left	4	5
12	Non-Musician	33	F	Right	4	-5
12	Non-Musician	33	F	Left	8	5
12	Non-Musician	33	F	Right	8	5
13	Musician	33	M	Left	0.25	0
13	Musician	33	M	Right	0.25	10
13	Musician	33	M	Left	0.5	5
13	Musician	33	M	Right	0.5	10
13	Musician	33	M	Left	1	0
13	Musician	33	M	Right	1	0
13	Musician	33	M	Left	2	0
13	Musician	33	M	Right	2	0
13	Musician	33	M	Left	4	5
13	Musician	33	M	Right	4	-5
13	Musician	33	M	Left	8	-5
13	Musician	33	M	Right	8	5
14	Musician	29	M	Left	0.25	15
14	Musician	29	M	Right	0.25	5
14	Musician	29	M	Left	0.5	10
14	Musician	29	M	Right	0.5	5
14	Musician	29	M	Left	1	0
14	Musician	29	M	Right	1	0
14	Musician	29	M	Left	2	-5
14	Musician	29	M	Right	2	10
14	Musician	29	M	Left	4	0
14	Musician	29	M	Right	4	0
14	Musician	29	M	Left	8	-5
14	Musician	29	M	Right	8	5
15	Musician	22	F	Left	0.25	0
15	Musician	22	F	Right	0.25	-5
15	Musician	22	F	Left	0.5	0
15	Musician	22	F	Right	0.5	0
15	Musician	22	F	Left	1	0
15	Musician	22	F	Right	1	5
15	Musician	22	F	Left	2	-5
15	Musician	22	F	Right	2	0
15	Musician	22	F	Left	4	5
15	Musician	22	F	Right	4	0
15	Musician	22	F	Left	8	0
15	Musician	22	F	Right	8	15
16	Musician	29	F	Left	0.25	-5
16	Musician	29	F	Right	0.25	5
16	Musician	29	F	Left	0.5	0
16	Musician	29	F	Right	0.5	-5
16	Musician	29	F	Left	1	0
16	Musician	29	F	Right	1	10
16	Musician	29	F	Left	2	0
16	Musician	29	F	Right	2	-5
16	Musician	29	F	Left	4	5
16	Musician	29	F	Right	4	-5
16	Musician	29	F	Left	8	-5
16	Musician	29	F	Right	8	-5
17	Non-Musician	25	M	Left	0.25	0
17	Non-Musician	25	M	Right	0.25	10
17	Non-Musician	25	M	Left	0.5	15
17	Non-Musician	25	M	Right	0.5	20
17	Non-Musician	25	M	Left	1	15
17	Non-Musician	25	M	Right	1	15
17	Non-Musician	25	M	Left	2	0
17	Non-Musician	25	M	Right	2	5
17	Non-Musician	25	M	Left	4	15
17	Non-Musician	25	M	Right	4	20
17	Non-Musician	25	M	Left	8	0
17	Non-Musician	25	M	Right	8	10
18	Musician	26	F	Left	0.25	-5
18	Musician	26	F	Right	0.25	-5
18	Musician	26	F	Left	0.5	-5
18	Musician	26	F	Right	0.5	0
18	Musician	26	F	Left	1	-5
18	Musician	26	F	Right	1	0
18	Musician	26	F	Left	2	-5
18	Musician	26	F	Right	2	10
18	Musician	26	F	Left	4	10
18	Musician	26	F	Right	4	10
18	Musician	26	F	Left	8	10
18	Musician	26	F	Right	8	5
19	Musician	39	F	Left	0.25	0
19	Musician	39	F	Right	0.25	10
19	Musician	39	F	Left	0.5	15
19	Musician	39	F	Right	0.5	20
19	Musician	39	F	Left	1	15
19	Musician	39	F	Right	1	15
19	Musician	39	F	Left	2	0
19	Musician	39	F	Right	2	5
19	Musician	39	F	Left	4	15
19	Musician	39	F	Right	4	20
19	Musician	39	F	Left	8	0
19	Musician	39	F	Right	8	10
20	Musician	29	F	Left	0.25	5
20	Musician	29	F	Right	0.25	5
20	Musician	29	F	Left	0.5	0
20	Musician	29	F	Right	0.5	0
20	Musician	29	F	Left	1	0
20	Musician	29	F	Right	1	0
20	Musician	29	F	Left	2	5
20	Musician	29	F	Right	2	0
20	Musician	29	F	Left	4	5
20	Musician	29	F	Right	4	0
20	Musician	29	F	Left	8	10
20	Musician	29	F	Right	8	20
21	Non-Musician	31	M	Left	0.25	-10
21	Non-Musician	31	M	Right	0.25	0
21	Non-Musician	31	M	Left	0.5	-5
21	Non-Musician	31	M	Right	0.5	0
21	Non-Musician	31	M	Left	1	-5
21	Non-Musician	31	M	Right	1	0
21	Non-Musician	31	M	Left	2	-5
21	Non-Musician	31	M	Right	2	-5
21	Non-Musician	31	M	Left	4	0
21	Non-Musician	31	M	Right	4	0
21	Non-Musician	31	M	Left	8	15
21	Non-Musician	31	M	Right	8	5
22	Musician	21	F	Left	0.25	5
22	Musician	21	F	Right	0.25	0
22	Musician	21	F	Left	0.5	5
22	Musician	21	F	Right	0.5	0
22	Musician	21	F	Left	1	0
22	Musician	21	F	Right	1	0
22	Musician	21	F	Left	2	5
22	Musician	21	F	Right	2	5
22	Musician	21	F	Left	4	0
22	Musician	21	F	Right	4	0
22	Musician	21	F	Left	8	15
22	Musician	21	F	Right	8	10
23	Musician	35	F	Left	0.25	10
23	Musician	35	F	Right	0.25	10
23	Musician	35	F	Left	0.5	15
23	Musician	35	F	Right	0.5	15
23	Musician	35	F	Left	1	10
23	Musician	35	F	Right	1	15
23	Musician	35	F	Left	2	10
23	Musician	35	F	Right	2	15
23	Musician	35	F	Left	4	10
23	Musician	35	F	Right	4	20
23	Musician	35	F	Left	8	15
23	Musician	35	F	Right	8	15
24	Non-Musician	29	M	Left	0.25	0
24	Non-Musician	29	M	Right	0.25	0
24	Non-Musician	29	M	Left	0.5	-5
24	Non-Musician	29	M	Right	0.5	-5
24	Non-Musician	29	M	Left	1	5
24	Non-Musician	29	M	Right	1	0
24	Non-Musician	29	M	Left	2	10
24	Non-Musician	29	M	Right	2	10
24	Non-Musician	29	M	Left	4	5
24	Non-Musician	29	M	Right	4	5
24	Non-Musician	29	M	Left	8	5
24	Non-Musician	29	M	Right	8	0
25	Musician	24	F	Left	0.25	10
25	Musician	24	F	Right	0.25	5
25	Musician	24	F	Left	0.5	10
25	Musician	24	F	Right	0.5	10
25	Musician	24	F	Left	1	20
25	Musician	24	F	Right	1	20
25	Musician	24	F	Left	2	20
25	Musician	24	F	Right	2	20
25	Musician	24	F	Left	4	10
25	Musician	24	F	Right	4	10
25	Musician	24	F	Left	8	5
25	Musician	24	F	Right	8	10
26	Non-Musician	28	M	Left	0.25	0
26	Non-Musician	28	M	Right	0.25	5
26	Non-Musician	28	M	Left	0.5	0
26	Non-Musician	28	M	Right	0.5	10
26	Non-Musician	28	M	Left	1	5
26	Non-Musician	28	M	Right	1	0
26	Non-Musician	28	M	Left	2	10
26	Non-Musician	28	M	Right	2	0
26	Non-Musician	28	M	Left	4	10
26	Non-Musician	28	M	Right	4	10
26	Non-Musician	28	M	Left	8	10
26	Non-Musician	28	M	Right	8	10
27	Musician	28	M	Left	0.25	5
27	Musician	28	M	Right	0.25	5
27	Musician	28	M	Left	0.5	-5
27	Musician	28	M	Right	0.5	5
27	Musician	28	M	Left	1	0
27	Musician	28	M	Right	1	0
27	Musician	28	M	Left	2	-5
27	Musician	28	M	Right	2	0
27	Musician	28	M	Left	4	-5
27	Musician	28	M	Right	4	-5
27	Musician	28	M	Left	8	5
27	Musician	28	M	Right	8	5
28	Non-Musician	30	M	Left	0.25	0
28	Non-Musician	30	M	Right	0.25	0
28	Non-Musician	30	M	Left	0.5	-5
28	Non-Musician	30	M	Right	0.5	0
28	Non-Musician	30	M	Left	1	0
28	Non-Musician	30	M	Right	1	0
28	Non-Musician	30	M	Left	2	0
28	Non-Musician	30	M	Right	2	0
28	Non-Musician	30	M	Left	4	-5
28	Non-Musician	30	M	Right	4	-5
28	Non-Musician	30	M	Left	8	5
28	Non-Musician	30	M	Right	8	10
29	Musician	27	F	Left	0.25	0
29	Musician	27	F	Right	0.25	5
29	Musician	27	F	Left	0.5	-5
29	Musician	27	F	Right	0.5	5
29	Musician	27	F	Left	1	5
29	Musician	27	F	Right	1	10
29	Musician	27	F	Left	2	0
29	Musician	27	F	Right	2	0
29	Musician	27	F	Left	4	10
29	Musician	27	F	Right	4	-5
29	Musician	27	F	Left	8	10
29	Musician	27	F	Right	8	10
30	Non-Musician	25	F	Left	0.25	10
30	Non-Musician	25	F	Right	0.25	10
30	Non-Musician	25	F	Left	0.5	10
30	Non-Musician	25	F	Right	0.5	10
30	Non-Musician	25	F	Left	1	5
30	Non-Musician	25	F	Right	1	10
30	Non-Musician	25	F	Left	2	5
30	Non-Musician	25	F	Right	2	5
30	Non-Musician	25	F	Left	4	20
30	Non-Musician	25	F	Right	4	5
30	Non-Musician	25	F	Left	8	20
30	Non-Musician	25	F	Right	8	20
31	Musician	25	M	Left	0.25	5
31	Musician	25	M	Right	0.25	5
31	Musician	25	M	Left	0.5	5
31	Musician	25	M	Right	0.5	10
31	Musician	25	M	Left	1	5
31	Musician	25	M	Right	1	0
31	Musician	25	M	Left	2	-5
31	Musician	25	M	Right	2	-5
31	Musician	25	M	Left	4	-5
31	Musician	25	M	Right	4	10
31	Musician	25	M	Left	8	5
31	Musician	25	M	Right	8	5
32	Non-Musician	39	F	Left	0.25	5
32	Non-Musician	39	F	Right	0.25	5
32	Non-Musician	39	F	Left	0.5	5
32	Non-Musician	39	F	Right	0.5	5
32	Non-Musician	39	F	Left	1	-5
32	Non-Musician	39	F	Right	1	-5
32	Non-Musician	39	F	Left	2	0
32	Non-Musician	39	F	Right	2	5
32	Non-Musician	39	F	Left	4	-5
32	Non-Musician	39	F	Right	4	-5
32	Non-Musician	39	F	Left	8	10
32	Non-Musician	39	F	Right	8	20
33	Non-Musician	35	F	Left	0.25	10
33	Non-Musician	35	F	Right	0.25	0
33	Non-Musician	35	F	Left	0.5	10
33	Non-Musician	35	F	Right	0.5	0
33	Non-Musician	35	F	Left	1	10
33	Non-Musician	35	F	Right	1	0
33	Non-Musician	35	F	Left	2	0
33	Non-Musician	35	F	Right	2	0
33	Non-Musician	35	F	Left	4	-10
33	Non-Musician	35	F	Right	4	-10
33	Non-Musician	35	F	Left	8	20
33	Non-Musician	35	F	Right	8	20
34	Non-Musician	22	M	Left	0.25	5
34	Non-Musician	22	M	Right	0.25	5
34	Non-Musician	22	M	Left	0.5	5
34	Non-Musician	22	M	Right	0.5	5
34	Non-Musician	22	M	Left	1	-10
34	Non-Musician	22	M	Right	1	-10
34	Non-Musician	22	M	Left	2	15
34	Non-Musician	22	M	Right	2	10
34	Non-Musician	22	M	Left	4	15
34	Non-Musician	22	M	Right	4	10
34	Non-Musician	22	M	Left	8	10
34	Non-Musician	22	M	Right	8	10
