# Supplementary material for: Preferred music-listening level in musicians and non-musicians
Source: PLoS One. 2022 Dec 21;17(12):e0278845. doi: 10.1371/journal.pone.0278845 (PMC9770423; doi:10.1371/journal.pone.0278845)
Supplement: S3 Table — (XLSX) [file pone.0278845.s003.xlsx]

## Sheet: Data
SubjID	SubjGroup	Age	NESI_score	Fave_score	Least_score	Birds_score	Music_mean	Score_mean
1	Non-Musician	33	10.652	70.1667	51.5	46.8333	59.9444	58.0714
2	Musician	32	70.31	85.5	73.5	73.5	78.6111	77.881
3	Non-Musician	32	3.222	82.1667	72.8333	70.1667	78.2778	77.119
4	Non-Musician	26	1.577	60.8333	59.5	50.1667	59.2778	57.9762
5	Non-Musician	22	43.741	84.1667	54.1667	54.1667	79.6111	75.9762
6	Non-Musician	25	4.502	61.5	59.5	55.5	57.3889	57.119
7	Musician	30	77.065	65.5	57.5	54.1667	58.6111	57.9762
8	Musician	34	48.607	75.5	71.5	71.5	74.0556	73.6905
9	Non-Musician	30	8.019	80.1667	76.1667	76.8333	76.9444	76.9286
10	Musician	31	126.779	90.8333	82.1667	82.1667	87.5	86.7381
11	Non-Musician	27	13.305	75.5	69.5	74.8333	73.6111	73.7857
12	Non-Musician	33	6.521	85.5	70.1667	82.8333	80.2778	80.6429
13	Musician	33	69.994	88.8333	80.1667	80.1667	83.7222	83.2143
14	Musician	29	39.683	88.8333	70.1667	70.1667	83.5	81.5952
15	Musician	22	36.018	83.5	71.5	75.5	76.9444	76.7381
16	Musician	29	52.614	90.8333	63.5	63.5	82.2778	79.5952
17	Non-Musician	25	4.704	71.5	66.1667	69.5	68.9444	69.0238
18	Musician	26	39.327	88.1667	65.5	65.5	81.6111	79.3095
19	Musician	39	39.945	71.5	66.1667	69.5	68.9444	69.0238
20	Musician	29	43.101	84.8333	64.1667	64.1667	81.8333	79.3095
21	Non-Musician	31	23.183	76.8333	73.5	74.1667	75.5	75.3095
22	Musician	21	37.676	82.1667	75.5	75.5	78.6111	78.1667
23	Musician	35	60.206	82.1667	75.5	75.5	79.3889	78.8333
24	Non-Musician	29	2.991	74.1667	64.1667	65.5	71.6111	70.7381
25	Musician	24	45.715	90.1667	69.5	69.5	86.6111	84.1667
26	Non-Musician	28	11.368	78.1667	65.5	65.5	75.2778	73.881
27	Musician	28	52.028	84.1667	78.1667	65.5	80.6111	78.4524
28	Non-Musician	30	2.687	76.1667	59.5	59.5	74.0556	71.9762
29	Musician	27	65.588	80.1667	75.5	75.5	77.7222	77.4048
30	Non-Musician	25	4.784	68.8333	59.5	65.5	63.3889	63.6905
31	Musician	25	67.453	84.8333	71.5	71.5	82.2778	80.7381
32	Non-Musician	39	6.53	66.1667	61.5	63.5	65.6111	65.3095
33	Non-Musician	35	4.199	71.5	56.1667	56.1667	65.8333	64.4524
34	Non-Musician	22	9.065	79.5	78.1667	75.5	77.5	77.2143
